# Supplementary material for: Empowering Veterinary Herd Health Management: Insights into Education, Implementation, and Regulation Across Europe
Source: Vet Sci. 2024 Oct 30;11(11):528. doi: 10.3390/vetsci11110528 (PMC11598985; doi:10.3390/vetsci11110528)
Supplement: Supplementary file 1 [file vetsci-11-00528-s001.zip]

Archive with 1 entries (1 files):
- Table S1 CA20103 BETTER Task 4.3 online survey EN.xlsx
