# Supplementary material for: Empowering Veterinary Herd Health Management: Insights into Education, Implementation, and Regulation Across Europe
Source: Vet Sci. 2024 Oct 30;11(11):528. doi: 10.3390/vetsci11110528 (PMC11598985; doi:10.3390/vetsci11110528)
Supplement: Supplementary file 1 [file vetsci-11-00528-s001.zip › Table S1 CA20103 BETTER Task 4.3 online survey EN.xlsx]

## Sheet: QP-Language-Import-Template
Supplementray Table 1.	COST Action CA20103 BETTER Task 4.3 online survey
Question	Participation in the COST action CA20103 BETTER Task 4.3 online survey
A	1) I wish to participate. By agreeing to participate, you allow the project team to collect and process information that you provide to the survey. The information will be anonymized and will be used in statistical analysis in the project as well as used to provide information about biosecurity projects and training. In the event that you withdraw from the study before end of the project, the col…
A	I do not wish to participate. -this will terminate the survey and no data will be saved.
Question	Introductory Questions
Instructions/Header	How knowledgeable are you about biosecurity and herd health management in your personal opinion? Move the slider accordingly. (scale 0-100)
Question	Biosecurity
Question	Herd health management
A
Left Anchor	Not knowledge at all
Right Anchor	Very knowledgeable
Instructions/Header	How long experience do you have on biosecurity and herd health management as topics? Choose the number of years that best describes your experience.
Question	Biosecurity as a topic.
Question	Herd health management
A	No experience
A	less than 1 year
A	1-2 years
A	3-5 years
A	6-10 years
A	more than 10 years
Instructions/Header
Question	Your profession
Question	Which of these professions suits you the best? (multiple answers are possible)
A	Veterinarian (you work as private, public or practicing veterinarian at least part time)
A	Farmer
A	Undergraduate Student(you study veterinary medicine, agriculture or other field that is relevant for livestock biosecurity or herd health management)
A	Other stakeholder (choose this option if previous descriptions did not match, but biosecurity or herd health management is still important in your profession)
Dynamic Text/Comments	You choose "Other stakeholder", please state what is your profession.
Question	Do you know any ongoing or recentprojects which are related tobiosecurity in animals?
A	Yes
A	No (skips to next section)
Instructions/Header
Question	Please take a look at the list of Biosecurity projects below. Are there any biosecurity projects which you know but are not in the list below? AVANT MA (2020-2024) ; Alternatives to veterinary Antimicrobials in pigs, ASF-STOP (2016-2020) Understanding and combating African swine fewer in Europe Surveillance, early detection, epidemiology, management tools, wild boar population managementBETTER (2…
A	I do not know any listed biosecurity projects.
A	I know at least one project listed here, but no other biosecurity project(s).
A	I know other projects which were are not listed here. (Please name the project(s) in the following Question)
A	I do not know any listed biosecurity projects but I know other projects which were are not listed here. (Please name the project(s) in the following Question)
Instructions/Header
Question	Project no. 1 Please write the Title/acronym of the Biosecurity project.
Instructions/Header
Question	(OPTIONAL) Please provide a weblink to the project if possible.
Instructions/Header
Question	Was this project funded nationally or internationally?
A	National funding
A	International funding
A	Both national and international
A	I am not sure
A	Other (please specify)
Dynamic Text/Comments	Please write here who was the funder of the project.
Instructions/Header
Question	Do you know any other ongoing or past biosecurity projects?
A	Yes
A	No
Instructions/Header
Question	Project no. 2Please write the Title/acronym of the Biosecurity project.
Instructions/Header
Question	(OPTIONAL) Please provide a weblink to the project if possible.
Instructions/Header
Question	Was this project funded nationally or internationally?
A	National funding
A	International funding
A	Both national and international
A	I am not sure
A	Other (please specify)
Dynamic Text/Comments	Please write here who was the funder of the project.
Instructions/Header
Question	Do you know any other ongoing or past biosecurity projects?
A	Yes
A	No
Instructions/Header
Question	Project no. 3Please write the Title/acronym of the Biosecurity project.
Instructions/Header
Question	(OPTIONAL) Please provide a weblink to the project if possible.
Instructions/Header
Question	Was this project funded nationally or internationally?
A	National funding
A	International funding
A	Both national and international
A	I am not sure
A	Other (please specify)
Dynamic Text/Comments	Please write here who was the funder of the project.
Instructions/Header
Question	Do you know any other ongoing or past biosecurity projects?
A	Yes
A	No
Instructions/Header
Question	Project no. 4Please write the Title/acronym of the Biosecurity project.
Instructions/Header
Question	(OPTIONAL) Please provide a weblink to the project if possible.
Instructions/Header
Question	Was this project funded nationally or internationally?
A	National funding
A	International funding
A	Both national and international
A	I am not sure
A	Other (please specify)
Dynamic Text/Comments	Please write here who was the funder of the project.
Instructions/Header
Question	Do you know any other ongoing or past biosecurity projects?
A	Yes
A	No
Instructions/Header
Question	Project no. 5Please write the Title/acronym of the Biosecurity project.
Instructions/Header
Question	(OPTIONAL) Please provide a weblink to the project if possible.
Instructions/Header
Question	Was this project funded nationally or internationally?
A	National funding
A	International funding
A	Both national and international
A	I am not sure
A	Other (please specify)
Dynamic Text/Comments	Please write here who was the funder of the project.
Instructions/Header
Question	Do you know any ongoing or recent projects which are related to herd health management in animals?
A	Yes
A	No (skips to next section)
Instructions/Header
Question	Please take a look at the list of herd health management projects below. Are there any biosecurity projects which you know but are not in the list below? • <strong>AGRICAM (2019-2020); reducing the usage of antibiotics and increasing animal welfare through advanced thermal imaging system for detecting early cases of mastitis in dairy cows• <strong>Armenta APT (2021-2022); The Sound of a Healthy H…
A	I do not know any listed herd health management projects.
A	I know at least one herd health management project listed here, but no other project(s).
A	I know other herd health management projects which were are not listed here. (Please name the project(s) in the following Question)
A	I do not know any listed herd health management projects but I know other projects which were are not listed here. (Please name the project(s) in the following Question)
Instructions/Header
Question	Project no. 1Please write the Title/acronym of the Herd health management project.
Instructions/Header
Question	(OPTIONAL) Please provide a weblink to the project if possible.
Instructions/Header
Question	Was this project funded nationally or internationally?
A	National funding
A	International funding
A	Both national and international
A	I am not sure
A	Other (please specify)
Dynamic Text/Comments	Please write here who was the funder of the project.
Instructions/Header
Question	Do you know any other ongoing or past herd health management projects?
A	Yes
A	No
Instructions/Header
Question	Project no. 2Please write the Title/acronym of the Herd health management project.
Instructions/Header
Question	(OPTIONAL) Please provide a weblink to the project if possible.
Instructions/Header
Question	Was this project funded nationally or internationally?
A	National funding
A	International funding
A	Both national and international
A	I am not sure
A	Other (please specify)
Dynamic Text/Comments	Please write here who was the funder of the project.
Instructions/Header
Question	Do you know any other ongoing or past herd health management projects?
A	Yes
A	No
Instructions/Header
Question	Project no. 3Please write the Title/acronym of the Herd health management project.
Instructions/Header
Question	(OPTIONAL) Please provide a weblink to the project if possible.
Instructions/Header
Question	Was this project funded nationally or internationally?
A	National funding
A	International funding
A	Both national and international
A	I am not sure
A	Other (please specify)
Dynamic Text/Comments	Please write here who was the funder of the project.
Instructions/Header
Question	Do you know any other ongoing or past herd health management projects?
A	Yes
A	No
Instructions/Header
Question	Project no. 4Please write the Title/acronym of the Herd health management project.
Instructions/Header
Question	(OPTIONAL) Please provide a weblink to the project if possible.
Instructions/Header
Question	Was this project funded nationally or internationally?
A	National funding
A	International funding
A	Both national and international
A	I am not sure
A	Other (please specify)
Dynamic Text/Comments	Please write here who was the funder of the project.
Instructions/Header
Question	Do you know any other ongoing or past herd health management projects?
A	Yes
A	No
Instructions/Header
Question	Project no. 4Please write the Title/acronym of the Herd health management project.
Instructions/Header
Question	(OPTIONAL) Please provide a weblink to the project if possible.
Instructions/Header
Question	Was this project funded nationally or internationally?
A	National funding
A	International funding
A	Both national and international
A	I am not sure
A	Other (please specify)
Dynamic Text/Comments	Please write here who was the funder of the project.
Instructions/Header
Question	You chose profession "veterinarian". With which animal species are you working the most? If you work with multiple animal species , please choose the one you work most with.
A	Cattle
A	Poultry
A	Swine
A	Small ruminants (sheep and goat)
A	Other (please specify in following Question)
Instructions/Header	You chose CATTLE as the main animal species you work with. What are the biosecurity training gaps for veterinarians who work with cattle? Please indicate how strongly do you agree with following sentences (answer each statement)
Question	Using the "mixed approach" to implement biosecurity (partly theoretical "basic principles" and partly practical by having ‘farm-specific approach’)
Question	Veterinarians need to show the benefits of biosecurity (economic or other benefits) to stakeholder
Question	Soft skills on communication and behavioral change to make stakeholder implement biosecurity .
Question	Practices/Veterinarians that are trained on biosecurity are recognizable (they have specific labelling/certificates)
A	Very big gap in training
A	Somewhat big gap
A	Small gap
A	There is no gap in training
A	I do not know
Instructions/Header	Please answer the same statements as before, but about the herd health management training gaps for veterinarians who work with cattle.Please indicate how strongly do you agree with following sentences (answer each statement)
Question	Using the "mixed approach" to implement herd health management (partly theoretical "basic principles" and partly practical by having ‘farm-specific approach’)
Question	Veterinarians need to show the benefits of herd health management (economic or other benefits) to stakeholder
Question	Soft skills on communication and behavioral change to make stakeholder implement herd health management.
Question	Practices/Veterinarians that are trained on herd health management are recognizable (they have specific labelling/certificates)
A	Very big gap in training
A	Somewhat big gap
A	Small gap
A	There is no gap in training
A	I do not know
Instructions/Header	You chose POULTRY as the main animal species you work with.What are the biosecurity training gaps for veterinarians who work with poultry?Please indicate how strongly do you agree with following sentences (answer each statement)
Question	Using the "mixed approach" to implement biosecurity (partly theoretical "basic principles" and partly practical by having ‘farm-specific approach’)
Question	Veterinarians need to show the benefits of biosecurity (economic or other benefits) to stakeholder
Question	Soft skills on communication and behavioral change to make stakeholder implement biosecurity .
Question	Practices/Veterinarians that are trained on biosecurity are recognizable (they have specific labelling/certificates)
A	Very big gap in training
A	Somewhat big gap
A	Small gap
A	There is no gap in training
A	I do not know
Instructions/Header	Please answer the same statements as before, but about the herd health management training gaps for veterinarians who work with poultry? Please indicate how strongly do you agree with following sentences (answer each statement)
Question	Using the "mixed approach" to implement herd health management (partly theoretical "basic principles" and partly practical by having ‘farm-specific approach’)
Question	Veterinarians need to show the benefits of herd health management (economic or other benefits) to stakeholder
Question	Soft skills on communication and behavioral change to make stakeholder implement herd health management.
Question	Practices/Veterinarians that are trained on herd health management are recognizable (they have specific labelling/certificates)
A	Very big gap in training
A	Somewhat big gap
A	Small gap
A	There is no gap in training
A	I do not know
Instructions/Header	You chose SWINE as the main animal species you work with.What are the biosecurity training gaps for veterinarians who work with swine?Please indicate how strongly do you agree with following sentences (answer each statement)
Question	Using the "mixed approach" to implement biosecurity (partly theoretical "basic principles" and partly practical by having ‘farm-specific approach’)
Question	Veterinarians need to show the benefits of biosecurity (economic or other benefits) to stakeholder
Question	Soft skills on communication and behavioral change to make stakeholder implement biosecurity .
Question	Practices/Veterinarians that are trained on biosecurity are recognizable (they have specific labelling/certificates)
A	Very big gap in training
A	Somewhat big gap
A	Small gap
A	There is no gap in training
A	I do not know
Instructions/Header	Please answer the same statements as before, but about the herd health management training gaps for veterinarians who work with <span style="font-size: inherit;">swine?</span>Please indicate how strongly do you agree with following sentences (answer each statement)
Question	Using the "mixed approach" to implement herd health management (partly theoretical "basic principles" and partly practical by having ‘farm-specific approach’)
Question	Veterinarians need to show the benefits of herd health management (economic or other benefits) to stakeholder
Question	Soft skills on communication and behavioral change to make stakeholder implement herd health management.
Question	Practices/Veterinarians that are trained on herd health management are recognizable (they have specific labelling/certificates)
A	Very big gap in training
A	Somewhat big gap
A	Small gap
A	There is no gap in training
A	I do not know
Instructions/Header	You chose Small ruminants (sheep and goat) as the main animal species you work with.What are the biosecurity training gaps for veterinarians who work with Small ruminants (sheep and goat)?Please indicate how strongly do you agree with following sentences (answer each statement)
Question	Using the "mixed approach" to implement biosecurity (partly theoretical "basic principles" and partly practical by having ‘farm-specific approach’)
Question	Veterinarians need to show the benefits of biosecurity (economic or other benefits) to stakeholder
Question	Soft skills on communication and behavioral change to make stakeholder implement biosecurity .
Question	Practices/Veterinarians that are trained on biosecurity are recognizable (they have specific labelling/certificates)
A	Very big gap in training
A	Somewhat big gap
A	Small gap
A	There is no gap in training
A	I do not know
Instructions/Header	Please answer the same statements as before, but about the herd health management training gaps for veterinarians who work with Small ruminants (sheep and goat)? Please indicate how strongly do you agree with following sentences (answer each statement)
Question	Using the "mixed approach" to implement herd health management (partly theoretical "basic principles" and partly practical by having ‘farm-specific approach’)
Question	Veterinarians need to show the benefits of herd health management (economic or other benefits) to stakeholder
Question	Soft skills on communication and behavioral change to make stakeholder implement herd health management.
Question	Practices/Veterinarians that are trained on herd health management are recognizable (they have specific labelling/certificates)
A	Very big gap in training
A	Somewhat big gap
A	Small gap
A	There is no gap in training
A	I do not know
Instructions/Header
Question	You chose "Other species" in previous Question. Please specify with which species do you mainly work with.Write only animal species, which you work most.
Instructions/Header	To what extent the following features are a gap in biosecurity trainings offered to veterinarians who work with the animal species you answered in previous Question?Please indicate how strongly do you agree with following sentences (answer each statement)
Question	Using the "mixed approach" to implement biosecurity (partly theoretical "basic principles" and partly practical by having ‘farm-specific approach’)
Question	Veterinarians need to show the benefits of biosecurity (economic or other benefits) to stakeholder
Question	Soft skills on communication and behavioral change to make stakeholder implement biosecurity .
Question	Practices/Veterinarians that are trained on biosecurity are recognizable (they have specific labelling/certificates)
A	Very big gap in training
A	Somewhat big gap
A	Small gap
A	There is no gap in training
A	I do not know
Instructions/Header	To what extent the following features are a gap in herd health management trainings offered to veterinarians who work with the animal species you answered in previous Question?Please indicate how strongly do you agree with following sentences (answer each statement)
Question	Using the "mixed approach" to implement herd health management (partly theoretical "basic principles" and partly practical by having ‘farm-specific approach’)
Question	Veterinarians need to show the benefits of herd health management (economic or other benefits) to stakeholder
Question	Soft skills on communication and behavioral change to make stakeholder implement herd health management.
Question	Practices/Veterinarians that are trained on herd health management are recognizable (they have specific labelling/certificates)
A	Very big gap in training
A	Somewhat big gap
A	Small gap
A	There is no gap in training
A	I do not know
Instructions/Header
Question	Are You aware of any ongoing or recent biosecurity trainings concerning animals (including aquaculture)?
A	Yes
A	No (skips next section)
Instructions/Header
Question	Are You aware of any ongoing or recent herd health management trainings?
A	Yes
A	No (skips next section)
Instructions/Header
Question	Biosecurity Training no. 1Please write the Title/acronym of the biosecurity training
Instructions/Header
Question	Training 1(Optional) Please provide a weblink, if possible
Instructions/Header
Question	Training 1To whom was this training mainly directed to?
A	Undergraduates
A	Professionals
A	Farmers
A	Other stakeholders (please specify)
A	Not sure
Dynamic Text/Comments	Please specify to whom was this training for.
Instructions/Header
Question	Training 1On which animal species were these trainings focused on? (choose all applicable species)
A	Dairy cattle
A	Beef cattle
A	Swine
A	Poultry
A	Small ruminants (sheep and goat)
A	Honey Bees
A	Pets and companion animals (dogs, cats etc.)
A	Other (please specify)
A	Aquatic (fish or other marine animals)
Dynamic Text/Comments	Please specify the species
Instructions/Header
Question	Are You aware of any other ongoing or recent biosecurity trainings in animals (including aquaculture)?
A	Yes
A	No (skips to next section)
Instructions/Header
Question	Biosecurity Training no. 2Please write the Title/acronym of the biosecurity training
Instructions/Header
Question	Training 2(Optional) Please provide a weblink, if possible
Instructions/Header
Question	Training 2To whom was this training mainly directed to?
A	Undergraduates
A	Professionals
A	Farmers
A	Other stakeholders (please specify)
A	Not sure
Dynamic Text/Comments	Please specify to whom was this training for.
Instructions/Header
Question	Training 2On which animal species were these trainings focused on? (choose all applicable species)
A	Dairy cattle
A	Beef cattle
A	Swine
A	Poultry
A	Small ruminants (sheep and goat)
A	Honey Bees
A	Pets and companion animals (dogs, cats etc.)
A	Other (please specify)
A	Aquatic (fish or other marine animals)
Dynamic Text/Comments	Please specify the species
Instructions/Header
Question	Are You aware of any other ongoing or recent biosecurity trainings in animals (including aquaculture)?
A	Yes
A	No (skips to next section)
Instructions/Header
Question	Biosecurity Training no. 3Please write the Title/acronym of the Biosecurity training
Instructions/Header
Question	Training 3(Optional) Please provide a weblink, if possible
Instructions/Header
Question	Training 3To whom was this training mainly directed to?
A	Undergraduates
A	Professionals
A	Farmers
A	Other stakeholders (please specify)
A	Not sure
Dynamic Text/Comments	Please specify to whom was this training for.
Instructions/Header
Question	Training 3On which animal species were these trainings focused on? (choose all applicable species)
A	Dairy cattle
A	Beef cattle
A	Swine
A	Poultry
A	Small ruminants (sheep and goat)
A	Honey Bees
A	Pets and companion animals (dogs, cats etc.)
A	Other (please specify)
A	Aquatic (fish or other marine animals)
Dynamic Text/Comments	Please specify the species
Instructions/Header
Question	Are You aware of any other ongoing or recent biosecurity trainings in animals (including aquaculture)?
A	Yes
A	No (skips to next section)
Instructions/Header
Question	Biosecurity Training no. 4Please write the Title/acronym of the Biosecurity training
Instructions/Header
Question	Training 4(Optional) Please provide a weblink, if possible
Instructions/Header
Question	Training 4To whom was this training mainly directed to?
A	Undergraduates
A	Professionals
A	Farmers
A	Other stakeholders (please specify)
A	Not sure
Dynamic Text/Comments	Please specify to whom was this training for.
Instructions/Header
Question	Training 4On which animal species were these trainings focused on? (choose all applicable species)
A	Dairy cattle
A	Beef cattle
A	Swine
A	Poultry
A	Small ruminants (sheep and goat)
A	Honey Bees
A	Pets and companion animals (dogs, cats etc.)
A	Other (please specify)
A	Aquatic (fish or other marine animals)
Dynamic Text/Comments	Please specify the species
Instructions/Header
Question	Are You aware of any other ongoing or recent biosecurity trainings in animals (including aquaculture)?
A	Yes
A	No (skips to next section)
Instructions/Header
Question	Biosecurity Training no. 5Please write the Title/acronym of the Biosecurity training
Instructions/Header
Question	Training 5(Optional) Please provide a weblink, if possible
Instructions/Header
Question	Training 5To whom was this training mainly directed to?
A	Undergraduates
A	Professionals
A	Farmers
A	Other stakeholders (please specify)
A	Not sure
Dynamic Text/Comments	Please specify to whom was this training for.
Instructions/Header
Question	Training 5On which animal species were these trainings focused on? (choose all applicable species)
A	Dairy cattle
A	Beef cattle
A	Swine
A	Poultry
A	Small ruminants (sheep and goat)
A	Honey Bees
A	Pets and companion animals (dogs, cats etc.)
A	Other (please specify)
A	Aquatic (fish or other marine animals)
Dynamic Text/Comments	Please specify the species
Instructions/Header
Question	Herd Health Management Training no. 1Please write the Title/acronym of the herd health management training
Instructions/Header
Question	Training 1(Optional) Please provide a weblink, if possible
Instructions/Header
Question	Training 1To whom was this training mainly directed to?
A	Undergraduates
A	Professionals
A	Farmers
A	Other stakeholders (please specify)
A	Not sure
Dynamic Text/Comments	Please specify to whom was this training for.
Instructions/Header
Question	Training 1On which animal species were these trainings focused on? (choose all applicable species)
A	Dairy cattle
A	Beef cattle
A	Swine
A	Poultry
A	Small ruminants (sheep and goat)
A	Honey Bees
A	Pets and companion animals (dogs, cats etc.)
A	Other (please specify)
A	Aquatic (fish or other marine animals)
Dynamic Text/Comments	Please specify the species
Instructions/Header
Question	Are You aware of any other ongoing or recent herd health management trainings?
A	Yes
A	No (skips to next section)
Instructions/Header
Question	Herd Health Management Training no. 2Please write the Title/acronym of the herd health management training
Instructions/Header
Question	Training 2(Optional) Please provide a weblink, if possible
Instructions/Header
Question	Training 2To whom was this training mainly directed to?
A	Undergraduates
A	Professionals
A	Farmers
A	Other stakeholders (please specify)
A	Not sure
Dynamic Text/Comments	Please specify to whom was this training for.
Instructions/Header
Question	Training 2On which animal species were these trainings focused on? (choose all applicable species)
A	Dairy cattle
A	Beef cattle
A	Swine
A	Poultry
A	Small ruminants (sheep and goat)
A	Honey Bees
A	Pets and companion animals (dogs, cats etc.)
A	Other (please specify)
A	Aquatic (fish or other marine animals)
Dynamic Text/Comments	Please specify the species
Instructions/Header
Question	Are You aware of any other ongoing or recent herd health management trainings?
A	Yes
A	No (skips to next section)
Instructions/Header
Question	Herd Health Management Training no. 3Please write the Title/acronym of the herd health management training
Instructions/Header
Question	Training 3(Optional) Please provide a weblink, if possible
Instructions/Header
Question	Training 3To whom was this training mainly directed to?
A	Undergraduates
A	Professionals
A	Farmers
A	Other stakeholders (please specify)
A	Not sure
Dynamic Text/Comments	Please specify to whom was this training for.
Instructions/Header
Question	Training 3On which animal species were these trainings focused on? (choose all applicable species)
A	Dairy cattle
A	Beef cattle
A	Swine
A	Poultry
A	Small ruminants (sheep and goat)
A	Honey Bees
A	Pets and companion animals (dogs, cats etc.)
A	Other (please specify)
A	Aquatic (fish or other marine animals)
Dynamic Text/Comments	Please specify the species
Instructions/Header
Question	Are You aware of any other ongoing or recent herd health management trainings?
A	Yes
A	No (skips to next section)
Instructions/Header
Question	Herd Health Management Training no. 4Please write the Title/acronym of the herd health management training
Instructions/Header
Question	Training 4(Optional) Please provide a weblink, if possible
Instructions/Header
Question	Training 4To whom was this training mainly directed to?
A	Undergraduates
A	Professionals
A	Farmers
A	Other stakeholders (please specify)
A	Not sure
Dynamic Text/Comments	Please specify to whom was this training for.
Instructions/Header
Question	Training 4On which animal species were these trainings focused on? (choose all applicable species)
A	Dairy cattle
A	Beef cattle
A	Swine
A	Poultry
A	Small ruminants (sheep and goat)
A	Honey Bees
A	Pets and companion animals (dogs, cats etc.)
A	Other (please specify)
A	Aquatic (fish or other marine animals)
Dynamic Text/Comments	Please specify the species
Instructions/Header
Question	Are You aware of any other ongoing or recent herd health management trainings?
A	Yes
A	No (skips to next section)
Instructions/Header
Question	Herd Health Management Training no. 5Please write the Title/acronym of the herd health management training
Instructions/Header
Question	Training 5(Optional) Please provide a weblink, if possible
Instructions/Header
Question	Training 5To whom was this training mainly directed to?
A	Undergraduates
A	Professionals
A	Farmers
A	Other stakeholders (please specify)
A	Not sure
Dynamic Text/Comments	Please specify to whom was this training for.
Instructions/Header
Question	Training 5On which animal species were these trainings focused on? (choose all applicable species)
A	Dairy cattle
A	Beef cattle
A	Swine
A	Poultry
A	Small ruminants (sheep and goat)
A	Honey Bees
A	Pets and companion animals (dogs, cats etc.)
A	Other (please specify)
A	Aquatic (fish or other marine animals)
Dynamic Text/Comments	Please specify the species
Instructions/Header
Question	You chose profession "farmer". In which animal species is there a biggest gaps in training in biosecurity or herd health management?(you can choose multiple options)
A	Cattle
A	Poultry
A	Swine
A	Small ruminants (sheep and goat)
A	Other (please specify in following Question)
Instructions/Header	You chose CATTLE as one of the main animal species you work with.What are the biggest biosecurity and herd health management training gaps for farmers working with cattle? Please indicate how strongly do you agree with following sentences (answer each statement).1 = Very big gap in training6 = There is no gap in trainingIf you do not answer then pick: "I do not know"
Dimension 1	<span style="font-size:18px;"><strong>BIOSECURITY</span>[<strong>Very big gap,<strong>No gap ]
Dimension 2	<span style="font-size:18px;"><strong>HERD HEALTH MANAGEMENT</span>[<strong>Very big gap,<strong>No gap ]
Question	Practical aspect of training: the timing of training does fit well in my work schedules (e.g. winter-early spring is preferred).
Question	Practical aspect of training: Multiple reminders of trainings are needed.
Question	Practical aspect of training: Duration of a training session is too long (should be 1-1.5h max)
Question	Format of training: There are too few webinar options available (e.g. short ones, and hybrid events)
Question	Format of training: There are no face-to-face meetings.
Question	Format of training: It does not include actual farm visits
Question	Online tools (e.g. presentations/slides, videos, photos; dedicated webpage) are not freely available.
Question	Content of training: Too few examples of good and bad practices and protocols.
Question	Content of training: Trainings do not show the costs of interventions and return of investment.
Question	Content of training: Trainings do not keep the information simple and essential.
Question	There is also inadequate training of veterinarians and farm workers.
Question	Motivation of farmers: Inadequate exchange of experience and success stories between farmers (“I did it and it worked”).
A	1
A	2
A	3
A	I do not know
A	4
A	5
A	6
Instructions/Header	You chose POULTRY as one of the main animal species you work with.What are the biggest biosecurity and herd health management training gaps for farmers working with poultry? Please indicate how strongly do you agree with following sentences (answer each statement).1 = Very big gap in training6 = There is no gap in trainingIf you do not answer then pick: "I do not know"
Dimension 1	<span style="font-size:18px;"><strong>BIOSECURITY</span>[<strong>Very big gap,<strong>No gap ]
Dimension 2	<span style="font-size:18px;"><strong>HERD HEALTH MANAGEMENT</span>[<strong>Very big gap,<strong>No gap ]
Question	Practical aspect of training: the timing of training does fit well in my work schedules (e.g. winter-early spring is preferred).
Question	Practical aspect of training: Multiple reminders of trainings are needed.
Question	Practical aspect of training: Duration of a training session is too long (should be 1-1.5h max)
Question	Format of training: There are too few webinar options available (e.g. short ones, and hybrid events)
Question	Format of training: There are no face-to-face meetings.
Question	Format of training: It does not include actual farm visits
Question	Online tools (e.g. presentations/slides, videos, photos; dedicated webpage) are not freely available.
Question	Content of training: Too few examples of good and bad practices and protocols.
Question	Content of training: Trainings do not show the costs of interventions and return of investment.
Question	Content of training: Trainings do not keep the information simple and essential.
Question	There is also inadequate training of veterinarians and farm workers.
Question	Motivation of farmers: Inadequate exchange of experience and success stories between farmers (“I did it and it worked”).
A	1
A	2
A	3
A	I do not know
A	4
A	5
A	6
Instructions/Header	You chose SWINE as one of the main animal species you work with.What are the biggest biosecurity and herd health management training gaps for farmers working with swine? Please indicate how strongly do you agree with following sentences (answer each statement).1 = Very big gap in training6 = There is no gap in trainingIf you do not answer then pick: "I do not know"
Dimension 1	<span style="font-size:18px;"><strong>BIOSECURITY</span>[<strong>Very big gap,<strong>No gap ]
Dimension 2	<span style="font-size:18px;"><strong>HERD HEALTH MANAGEMENT</span>[<strong>Very big gap,<strong>No gap ]
Question	Practical aspect of training: the timing of training does fit well in my work schedules (e.g. winter-early spring is preferred).
Question	Practical aspect of training: Multiple reminders of trainings are needed.
Question	Practical aspect of training: Duration of a training session is too long (should be 1-1.5h max)
Question	Format of training: There are too few webinar options available (e.g. short ones, and hybrid events)
Question	Format of training: There are no face-to-face meetings.
Question	Format of training: It does not include actual farm visits
Question	Online tools (e.g. presentations/slides, videos, photos; dedicated webpage) are not freely available.
Question	Content of training: Too few examples of good and bad practices and protocols.
Question	Content of training: Trainings do not show the costs of interventions and return of investment.
Question	Content of training: Trainings do not keep the information simple and essential.
Question	There is also inadequate training of veterinarians and farm workers.
Question	Motivation of farmers: Inadequate exchange of experience and success stories between farmers (“I did it and it worked”).
A	1
A	2
A	3
A	I do not know
A	4
A	5
A	6
Instructions/Header	You chose Small ruminants (sheep and goat) as one of the main animal species you work with.What are the biggest biosecurity and herd health management training gaps for farmers working with Small ruminants (sheep and goat)? Please indicate how strongly do you agree with following sentences (answer each statement).1 = Very big gap in training6 = There is no gap in trainingIf you do not answer then…
Dimension 1	<span style="font-size:18px;"><strong>BIOSECURITY</span>[<strong>Very big gap,<strong>No gap ]
Dimension 2	<span style="font-size:18px;"><strong>HERD HEALTH MANAGEMENT</span>[<strong>Very big gap,<strong>No gap ]
Question	Practical aspect of training: the timing of training does fit well in my work schedules (e.g. winter-early spring is preferred).
Question	Practical aspect of training: Multiple reminders of trainings are needed.
Question	Practical aspect of training: Duration of a training session is too long (should be 1-1.5h max)
Question	Format of training: There are too few webinar options available (e.g. short ones, and hybrid events)
Question	Format of training: There are no face-to-face meetings.
Question	Format of training: It does not include actual farm visits
Question	Online tools (e.g. presentations/slides, videos, photos; dedicated webpage) are not freely available.
Question	Content of training: Too few examples of good and bad practices and protocols.
Question	Content of training: Trainings do not show the costs of interventions and return of investment.
Question	Content of training: Trainings do not keep the information simple and essential.
Question	There is also inadequate training of veterinarians and farm workers.
Question	Motivation of farmers: Inadequate exchange of experience and success stories between farmers (“I did it and it worked”).
A	1
A	2
A	3
A	I do not know
A	4
A	5
A	6
Instructions/Header
Question	You chose "Other species". Please specify.
Instructions/Header	To what extent the following features are a gap in <strong>biosecurity or <strong>herd health management trainings offered to farmers with animal species you work with.Please indicate how strongly do you agree with following sentences (answer each statement).1 = Very big gap in training6 = There is no gap in trainingIf you do not answer then pick: "I do not know"
Dimension 1	BIOSECURITY
Dimension 2	HERD HEALTH MANAGEMENT
Question	Practical aspect of training: the timing of training does fit well in my work schedules (e.g. winter-early spring is preferred).
Question	Practical aspect of training: Multiple reminders of trainings are needed.
Question	Practical aspect of training: Duration of a training session is too long (should be 1-1.5h max)
Question	Format of training: There are too few webinar options available (e.g. short ones, and hybrid events)
Question	Format of training: There are no face-to-face meetings.
Question	Format of training: It does not include actual farm visits
Question	Online tools (e.g. presentations/slides, videos, photos; dedicated webpage) are not freely available.
Question	Content of training: Too few examples of good and bad practices and protocols.
Question	Content of training: Trainings do not show the costs of interventions and return of investment.
Question	Content of training: Trainings do not keep the information simple and essential.
Question	There is also inadequate training of veterinarians and farm workers.
Question	Motivation of farmers: Inadequate exchange of experience and success stories between farmers (“I did it and it worked”).
A	1
A	2
A	3
A	I do not know
A	4
A	5
A	6
Instructions/Header
Question	Are You aware of any ongoing or recent <strong>biosecurity trainings concerning animals (including aquaculture)?
A	Yes
A	No
Instructions/Header
Question	Training no. 1Please write the Title/acronym of the training
Instructions/Header
Question	Training 1(Optional) Please provide a weblink, if possible
Instructions/Header
Question	Training 1To whom was this training mainly directed to?
A	Undergraduates
A	Professionals
A	Farmers
A	Other stakeholders (please specify)
A	Not sure
Dynamic Text/Comments	Please specify to whom was this training for.
Instructions/Header
Question	Training 1On which animal species were these trainings focused on? (choose all applicable species)
A	Dairy cattle
A	Beef cattle
A	Swine
A	Poultry
A	Small ruminants (sheep and goat)
A	Honey Bees
A	Pets and companion animals (dogs, cats etc.)
A	Other (please specify)
A	Aquatic (fish or other marine animals)
Dynamic Text/Comments	Please specify the species
Instructions/Header
Question	Are You aware of any other ongoing or recent biosecurity trainings in animals (including aquaculture)?
A	Yes
A	No (skips to next section)
Instructions/Header
Question	Training no. 2Please write the Title/acronym of the training
Instructions/Header
Question	Training 2(Optional) Please provide a weblink, if possible
Instructions/Header
Question	Training 2To whom was this training mainly directed to?
A	Undergraduates
A	Professionals
A	Farmers
A	Other stakeholders (please specify)
A	Not sure
Dynamic Text/Comments	Please specify to whom was this training for.
Instructions/Header
Question	Training 2On which animal species were these trainings focused on? (choose all applicable species)
A	Dairy cattle
A	Beef cattle
A	Swine
A	Poultry
A	Small ruminants (sheep and goat)
A	Honey Bees
A	Pets and companion animals (dogs, cats etc.)
A	Other (please specify)
A	Aquatic (fish or other marine animals)
Dynamic Text/Comments	Please specify the species
Instructions/Header
Question	Are You aware of any other ongoing or recent biosecurity trainings in animals (including aquaculture)?
A	Yes
A	No (skips to next section)
Instructions/Header
Question	Training no. 3Please write the Title/acronym of the training
Instructions/Header
Question	Training 3(Optional) Please provide a weblink, if possible
Instructions/Header
Question	Training 3To whom was this training mainly directed to?
A	Undergraduates
A	Professionals
A	Farmers
A	Other stakeholders (please specify)
A	Not sure
Dynamic Text/Comments	Please specify to whom was this training for.
Instructions/Header
Question	Training 3On which animal species were these trainings focused on? (choose all applicable species)
A	Dairy cattle
A	Beef cattle
A	Swine
A	Poultry
A	Small ruminants (sheep and goat)
A	Honey Bees
A	Pets and companion animals (dogs, cats etc.)
A	Other (please specify)
A	Aquatic (fish or other marine animals)
Dynamic Text/Comments	Please specify the species
Instructions/Header
Question	Are You aware of any other ongoing or recent biosecurity trainings in animals (including aquaculture)?
A	Yes
A	No (skips to next section)
Instructions/Header
Question	Training no. 4Please write the Title/acronym of the training
Instructions/Header
Question	Training 4(Optional) Please provide a weblink, if possible
Instructions/Header
Question	Training 4To whom was this training mainly directed to?
A	Undergraduates
A	Professionals
A	Farmers
A	Other stakeholders (please specify)
A	Not sure
Dynamic Text/Comments	Please specify to whom was this training for.
Instructions/Header
Question	Training 4On which animal species were these trainings focused on? (choose all applicable species)
A	Dairy cattle
A	Beef cattle
A	Swine
A	Poultry
A	Small ruminants (sheep and goat)
A	Honey Bees
A	Pets and companion animals (dogs, cats etc.)
A	Other (please specify)
A	Aquatic (fish or other marine animals)
Dynamic Text/Comments	Please specify the species
Instructions/Header
Question	Are You aware of any other ongoing or recent biosecurity trainings in animals (including aquaculture)?
A	Yes
A	No (skips to next section)
Instructions/Header
Question	Training no. 5Please write the Title/acronym of the training
Instructions/Header
Question	Training 5(Optional) Please provide a weblink, if possible
Instructions/Header
Question	Training 5To whom was this training mainly directed to?
A	Undergraduates
A	Professionals
A	Farmers
A	Other stakeholders (please specify)
A	Not sure
Dynamic Text/Comments	Please specify to whom was this training for.
Instructions/Header
Question	Training 5On which animal species were these trainings focused on? (choose all applicable species)
A	Dairy cattle
A	Beef cattle
A	Swine
A	Poultry
A	Small ruminants (sheep and goat)
A	Honey Bees
A	Pets and companion animals (dogs, cats etc.)
A	Other (please specify)
A	Aquatic (fish or other marine animals)
Dynamic Text/Comments	Please specify the species
Instructions/Header
Question	You chose profession "Student". Which field of study suits you the best?
A	Veterinary medicine
A	Agriculture
A	Other (please specify)
Instructions/Header	You chose "Veterinary medicine". What are the biosecurity training gaps for a student in your opinion (answer each statement)
Question	Learning the basics about the theory behind biosecurity.
Question	Hands-on application of biosecurity principles.(for example: farm visits, role-playing in class, solving cases, stimulating active thinking and application.)
Question	Learning how to communicate with farmers based on the priorities of farmers.(For example: learning how to motivate and understand what farmers want and how we can motivate them to implement biosecurity principles).
Question	How to implement biosecurity?
Question	How to solve biosecurity problems?
Question	Integrating biosecurity training throughout the veterinary curriculum, in as many subjects as possible.
A	Very big gap in training
A	Somewhat big gap
A	Small gap
A	There is no gap in training
A	I do not know
Instructions/Header	What are the herd health management training gaps for a student in your opinion (answer each statement)
Question	Learning the basics about the theory behind the principles of herd health management.
Question	Hands-on application of herd health management principles.(For example:Farm visits, role-playing in class with the use of checklists, stimulating active thinking and application).
Question	Learning how to communicate with farmers based on the priorities of farmers.(For example: Learning how to motivate and understand what farmers want and how we can motivate them to implement regular herd health visits)
Question	How to implement herd health management?
Question	Integrating herd health training throughout the veterinary curriculum, in as many subjects as possible.
A	Very big gap in training
A	Somewhat big gap
A	Small gap
A	There is no gap in training
A	I do not know
Instructions/Header	You chose "Agriculture". What are the biosecurity training gaps for a student in your opinion (answer each statement)?
Question	Learning the basics about the theory behind biosecurity.
Question	Hands-on application of biosecurity principles.(for example: farm visits, role-playing in class, solving cases, stimulating active thinking and application).
Question	Learning how to motivate and understand what your workers want and how we can motivate them to implement biosecurity principles.
Question	How to implement biosecurity, how to solve biosecurity problems?
Question	Integrating biosecurity training throughout the curriculum, in as many subjects as possible.
A	Very big gap in training
A	Somewhat big gap
A	Small gap
A	There is no gap in training
A	I do not know
Instructions/Header	You chose "Other" in previous Question. What are the biosecurity training gaps for a student in your opinion (answer each statement)?
Question	Learning the basics about the theory behind biosecurity.
Question	Hands-on application of biosecurity principles.(for example: farm visits, role-playing in class, solving cases, stimulating active thinking and application).
Question	Learning how to motivate and understand what your workers want and how we can motivate them to implement biosecurity principles.
Question	How to implement biosecurity?
Question	How to solve biosecurity problems?
Question	Integrating biosecurity training throughout the curriculum, in as many subjects as possible.
A	Very big gap in training
A	Somewhat big gap
A	Small gap
A	There is no gap in training
A	I do not know
Instructions/Header
Question	Are You aware of any ongoing or recent biosecurity trainings concerning animals (including aquaculture)?
A	Yes
A	No (skips to next section)
Instructions/Header
Question	Are You aware of any ongoing or recent herd health management trainings?
A	Yes
A	No (skips to next section)
Instructions/Header
Question	Training no. 1Please write the Title/acronym of the training
Instructions/Header
Question	Training 1(Optional) Please provide a weblink, if possible
Instructions/Header
Question	Training 1To whom was this training mainly directed to?
A	Undergraduates
A	Professionals
A	Farmers
A	Other stakeholders (please specify)
A	Not sure
Dynamic Text/Comments	Please specify to whom was this training for.
Instructions/Header
Question	Training 1On which animal species were these trainings focused on? (choose all applicable species)
A	Dairy cattle
A	Beef cattle
A	Swine
A	Poultry
A	Small ruminants (sheep and goat)
A	Honey Bees
A	Pets and companion animals (dogs, cats etc.)
A	Other (please specify)
A	Aquatic (fish or other marine animals)
Dynamic Text/Comments	Please specify the species
Instructions/Header
Question	Are You aware of any other ongoing or recent biosecurity trainings in animals (including aquaculture)?
A	Yes
A	No (skips to next section)
Instructions/Header
Question	Training no. 2Please write the Title/acronym of the training
Instructions/Header
Question	Training 2(Optional) Please provide a weblink, if possible
Instructions/Header
Question	Training 2To whom was this training mainly directed to?
A	Undergraduates
A	Professionals
A	Farmers
A	Other stakeholders (please specify)
A	Not sure
Dynamic Text/Comments	Please specify to whom was this training for.
Instructions/Header
Question	Training 2On which animal species were these trainings focused on? (choose all applicable species)
A	Dairy cattle
A	Beef cattle
A	Swine
A	Poultry
A	Small ruminants (sheep and goat)
A	Honey Bees
A	Pets and companion animals (dogs, cats etc.)
A	Other (please specify)
A	Aquatic (fish or other marine animals)
Dynamic Text/Comments	Please specify the species
Instructions/Header
Question	Are You aware of any other ongoing or recent biosecurity trainings in animals (including aquaculture)?
A	Yes
A	No (skips to next section)
Instructions/Header
Question	Training no. 3Please write the Title/acronym of the training
Instructions/Header
Question	Training 3(Optional) Please provide a weblink, if possible
Instructions/Header
Question	Training 3To whom was this training mainly directed to?
A	Undergraduates
A	Professionals
A	Farmers
A	Other stakeholders (please specify)
A	Not sure
Dynamic Text/Comments	Please specify to whom was this training for.
Instructions/Header
Question	Training 3On which animal species were these trainings focused on? (choose all applicable species)
A	Dairy cattle
A	Beef cattle
A	Swine
A	Poultry
A	Small ruminants (sheep and goat)
A	Honey Bees
A	Pets and companion animals (dogs, cats etc.)
A	Other (please specify)
A	Aquatic (fish or other marine animals)
Dynamic Text/Comments	Please specify the species
Instructions/Header
Question	Are You aware of any other ongoing or recent biosecurity trainings in animals (including aquaculture)?
A	Yes
A	No (skips to next section)
Instructions/Header
Question	Training no. 4Please write the Title/acronym of the training
Instructions/Header
Question	Training 4(Optional) Please provide a weblink, if possible
Instructions/Header
Question	Training 4To whom was this training mainly directed to?
A	Undergraduates
A	Professionals
A	Farmers
A	Other stakeholders (please specify)
A	Not sure
Dynamic Text/Comments	Please specify to whom was this training for.
Instructions/Header
Question	Training 4On which animal species were these trainings focused on? (choose all applicable species)
A	Dairy cattle
A	Beef cattle
A	Swine
A	Poultry
A	Small ruminants (sheep and goat)
A	Honey Bees
A	Pets and companion animals (dogs, cats etc.)
A	Other (please specify)
A	Aquatic (fish or other marine animals)
Dynamic Text/Comments	Please specify the species
Instructions/Header
Question	Are You aware of any other ongoing or recent biosecurity trainings in animals (including aquaculture)?
A	Yes
A	No (skips to next section)
Instructions/Header
Question	Training no. 5Please write the Title/acronym of the training
Instructions/Header
Question	Training 5(Optional) Please provide a weblink, if possible
Instructions/Header
Question	Training 5To whom was this training mainly directed to?
A	Undergraduates
A	Professionals
A	Farmers
A	Other stakeholders (please specify)
A	Not sure
Dynamic Text/Comments	Please specify to whom was this training for.
Instructions/Header
Question	Training 5On which animal species were these trainings focused on? (choose all applicable species)
A	Dairy cattle
A	Beef cattle
A	Swine
A	Poultry
A	Small ruminants (sheep and goat)
A	Honey Bees
A	Pets and companion animals (dogs, cats etc.)
A	Other (please specify)
A	Aquatic (fish or other marine animals)
Dynamic Text/Comments	Please specify the species
Instructions/Header
Question	Herd Health Management Training no. 1Please write the Title/acronym of the herd health management training
Instructions/Header
Question	Training 1(Optional) Please provide a weblink, if possible
Instructions/Header
Question	Training 1To whom was this training mainly directed to?
A	Undergraduates
A	Professionals
A	Farmers
A	Other stakeholders (please specify)
A	Not sure
Dynamic Text/Comments	Please specify to whom was this training for.
Instructions/Header
Question	Training 1On which animal species were these trainings focused on? (choose all applicable species)
A	Dairy cattle
A	Beef cattle
A	Swine
A	Poultry
A	Small ruminants (sheep and goat)
A	Honey Bees
A	Pets and companion animals (dogs, cats etc.)
A	Other (please specify)
A	Aquatic (fish or other marine animals)
Dynamic Text/Comments	Please specify the species
Instructions/Header
Question	Are You aware of any other ongoing or recent herd health management trainings?
A	Yes
A	No (skips to next section)
Instructions/Header
Question	Herd Health Management Training no. 2Please write the Title/acronym of the herd health management training
Instructions/Header
Question	Training 2(Optional) Please provide a weblink, if possible
Instructions/Header
Question	Training 2To whom was this training mainly directed to?
A	Undergraduates
A	Professionals
A	Farmers
A	Other stakeholders (please specify)
A	Not sure
Dynamic Text/Comments	Please specify to whom was this training for.
Instructions/Header
Question	Training 2On which animal species were these trainings focused on? (choose all applicable species)
A	Dairy cattle
A	Beef cattle
A	Swine
A	Poultry
A	Small ruminants (sheep and goat)
A	Honey Bees
A	Pets and companion animals (dogs, cats etc.)
A	Other (please specify)
A	Aquatic (fish or other marine animals)
Dynamic Text/Comments	Please specify the species
Instructions/Header
Question	Are You aware of any other ongoing or recent herd health management trainings?
A	Yes
A	No (skips to next section)
Instructions/Header
Question	Herd Health Management Training no. 3Please write the Title/acronym of the herd health management training
Instructions/Header
Question	Training 3(Optional) Please provide a weblink, if possible
Instructions/Header
Question	Training 3To whom was this training mainly directed to?
A	Undergraduates
A	Professionals
A	Farmers
A	Other stakeholders (please specify)
A	Not sure
Dynamic Text/Comments	Please specify to whom was this training for.
Instructions/Header
Question	Training 3On which animal species were these trainings focused on? (choose all applicable species)
A	Dairy cattle
A	Beef cattle
A	Swine
A	Poultry
A	Small ruminants (sheep and goat)
A	Honey Bees
A	Pets and companion animals (dogs, cats etc.)
A	Other (please specify)
A	Aquatic (fish or other marine animals)
Dynamic Text/Comments	Please specify the species
Instructions/Header
Question	Are You aware of any other ongoing or recent herd health management trainings?
A	Yes
A	No (skips to next section)
Instructions/Header
Question	Herd Health Management Training no. 4Please write the Title/acronym of the herd health management training
Instructions/Header
Question	Training 4(Optional) Please provide a weblink, if possible
Instructions/Header
Question	Training 4To whom was this training mainly directed to?
A	Undergraduates
A	Professionals
A	Farmers
A	Other stakeholders (please specify)
A	Not sure
Dynamic Text/Comments	Please specify to whom was this training for.
Instructions/Header
Question	Training 4On which animal species were these trainings focused on? (choose all applicable species)
A	Dairy cattle
A	Beef cattle
A	Swine
A	Poultry
A	Small ruminants (sheep and goat)
A	Honey Bees
A	Pets and companion animals (dogs, cats etc.)
A	Other (please specify)
A	Aquatic (fish or other marine animals)
Dynamic Text/Comments	Please specify the species
Instructions/Header
Question	Are You aware of any other ongoing or recent herd health management trainings?
A	Yes
A	No (skips to next section)
Instructions/Header
Question	Herd Health Management Training no. 5Please write the Title/acronym of the herd health management training
Instructions/Header
Question	Training 5(Optional) Please provide a weblink, if possible
Instructions/Header
Question	Training 5To whom was this training mainly directed to?
A	Undergraduates
A	Professionals
A	Farmers
A	Other stakeholders (please specify)
A	Not sure
Dynamic Text/Comments	Please specify to whom was this training for.
Instructions/Header
Question	Training 5On which animal species were these trainings focused on? (choose all applicable species)
A	Dairy cattle
A	Beef cattle
A	Swine
A	Poultry
A	Small ruminants (sheep and goat)
A	Honey Bees
A	Pets and companion animals (dogs, cats etc.)
A	Other (please specify)
A	Aquatic (fish or other marine animals)
Dynamic Text/Comments	Please specify the species
Instructions/Header
Question	You chose profession as "other stakeholder". Which of the following suits you the best? (multiple choice possible)
A	Consumers
A	Transporters
A	Wildlife managers / game keepers / hunters
A	Trainers
A	Producers / advisors / managers / Policy makers / veterinary statutory bodies (please specify in following Question)
Instructions/Header	You chose "Consumers". What are the biosecurity training gaps in your opinion?(answer each statement)
Question	Consumers understanding the role that they can play on pathogens spread.
Question	What are the repercussion on the cost of animal products that diseases might have to it.
A	Very big gap in training
A	Somewhat big gap
A	Small gap
A	There is no gap in training
A	I do not know
Instructions/Header
Question	You chose profession as "producers / advisors / managers / Policy makers / veterinary statutory bodies", but which one suits you the best? (multiple answers possible)
A	Producers
A	Advisors
A	Managers
A	Policy makers
A	Veterinary statutory bodies
Instructions/Header	You chose "Producers/advisors/managers/ Policy makers / veterinary statutory bodies".(answer each statement)How big of a gap do you perceive in the <strong>biosecurity training related to....
Question	... communication skills about biosecurity?
Question	... understanding the economics of biosecurity and cost-benefit analysis in decision-making?
Question	... the feasibility of implementing biosecurity measures on different production systems?
Question	... engaging with service providers (e.g., pest control, doing repairs in farms) for effective biosecurity measures?
Question	... understanding biosecurity principles and their role in preventing the spread of pathogens?
A	Very big gap in training
A	Somewhat big gap
A	Small gap
A	There is no gap in training
A	I do not know
Instructions/Header	You chose "Transporters".<strong>How big of a gap do you perceive in the biosecurity training ...(answer each statement)
Question	... on good practices.
Question	... on best practices for cleaning and disinfection.
Question	... for the development of clearly understandable protocols.
Question	... on the basics of it, including understanding the role transporter can play in preventing the spread of pathogens between farms.
A	Very big gap in training
A	Somewhat big gap
A	Small gap
A	There is no gap in training
A	I do not know
Instructions/Header	You chose "Wildlife managers / game keepers / hunters".<strong>How big of a gap do you perceive in the biosecurity training on ...(answer each statement)
Question	... communication skills about biosecurity.
Question	... biosecurity measures that can prevent transmission of pathogens between domestic animals and wildlife.
A	Very big gap in training
A	Somewhat big gap
A	Small gap
A	There is no gap in training
A	I do not know
Instructions/Header	You chose "Trainers".<strong>In your opinion, is there a gap in biosecurity training related to...(answer each statement)
Question	... using a mixture of formal and informal training (depending on the type of stakeholder)?
Question	... including tools such as short videos?
Question	... including tools such as leaflets?
Question	... including tools such as infographics?
Question	... including tools such as radio and TV programs?
Question	... including tools such as e-learning?
Question	... developing practical trainings that allow stakeholders to see how things work in a face-to-face format whenever possible?
A	Very big gap in training
A	Somewhat big gap
A	Small gap
A	There is no gap in training
A	I do not know
Instructions/Header
Question	Are You aware of any ongoing or recent biosecurity trainings concerning animals (including aquaculture)?
A	Yes
A	No (skips to next section)
Instructions/Header
Question	Training no. 1Please write the Title/acronym of the training
Instructions/Header
Question	Training 1(Optional) Please provide a weblink, if possible
Instructions/Header
Question	Training 1To whom was this training mainly directed to?
A	Undergraduates
A	Professionals
A	Farmers
A	Other stakeholders (please specify)
A	Not sure
Dynamic Text/Comments	Please specify to whom was this training for.
Instructions/Header
Question	Training 1On which animal species were these trainings focused on? (choose all applicable species)
A	Dairy cattle
A	Beef cattle
A	Swine
A	Poultry
A	Small ruminants (sheep and goat)
A	Honey Bees
A	Pets and companion animals (dogs, cats etc.)
A	Other (please specify)
A	Aquatic (fish or other marine animals)
Dynamic Text/Comments	Please specify the species
Instructions/Header
Question	Are You aware of any other ongoing or recent biosecurity trainings in animals (including aquaculture)?
A	Yes
A	No (skips to next section)
Instructions/Header
Question	Training no. 2Please write the Title/acronym of the training
Instructions/Header
Question	Training 2(Optional) Please provide a weblink, if possible
Instructions/Header
Question	Training 2To whom was this training mainly directed to?
A	Undergraduates
A	Professionals
A	Farmers
A	Other stakeholders (please specify)
A	Not sure
Dynamic Text/Comments	Please specify to whom was this training for.
Instructions/Header
Question	Training 2On which animal species were these trainings focused on? (choose all applicable species)
A	Dairy cattle
A	Beef cattle
A	Swine
A	Poultry
A	Small ruminants (sheep and goat)
A	Honey Bees
A	Pets and companion animals (dogs, cats etc.)
A	Other (please specify)
A	Aquatic (fish or other marine animals)
Dynamic Text/Comments	Please specify the species
Instructions/Header
Question	Are You aware of any other ongoing or recent biosecurity trainings in animals (including aquaculture)?
A	Yes
A	No (skips to next section)
Instructions/Header
Question	Training no. 3Please write the Title/acronym of the training
Instructions/Header
Question	Training 3(Optional) Please provide a weblink, if possible
Instructions/Header
Question	Training 3To whom was this training mainly directed to?
A	Undergraduates
A	Professionals
A	Farmers
A	Other stakeholders (please specify)
A	Not sure
Dynamic Text/Comments	Please specify to whom was this training for.
Instructions/Header
Question	Training 3On which animal species were these trainings focused on? (choose all applicable species)
A	Dairy cattle
A	Beef cattle
A	Swine
A	Poultry
A	Small ruminants (sheep and goat)
A	Honey Bees
A	Pets and companion animals (dogs, cats etc.)
A	Other (please specify)
A	Aquatic (fish or other marine animals)
Dynamic Text/Comments	Please specify the species
Instructions/Header
Question	Are You aware of any other ongoing or recent biosecurity trainings in animals (including aquaculture)?
A	Yes
A	No (skips to next section)
Instructions/Header
Question	Training no. 4Please write the Title/acronym of the training
Instructions/Header
Question	Training 4(Optional) Please provide a weblink, if possible
Instructions/Header
Question	Training 4To whom was this training mainly directed to?
A	Undergraduates
A	Professionals
A	Farmers
A	Other stakeholders (please specify)
A	Not sure
Dynamic Text/Comments	Please specify to whom was this training for.
Instructions/Header
Question	Training 4On which animal species were these trainings focused on? (choose all applicable species)
A	Dairy cattle
A	Beef cattle
A	Swine
A	Poultry
A	Small ruminants (sheep and goat)
A	Honey Bees
A	Pets and companion animals (dogs, cats etc.)
A	Other (please specify)
A	Aquatic (fish or other marine animals)
Dynamic Text/Comments	Please specify the species
Instructions/Header
Question	Are You aware of any other ongoing or recent biosecurity trainings in animals (including aquaculture)?
A	Yes
A	No (skips to next section)
Instructions/Header
Question	Training no. 5Please write the Title/acronym of the training
Instructions/Header
Question	Training 5(Optional) Please provide a weblink, if possible
Instructions/Header
Question	Training 5To whom was this training mainly directed to?
A	Undergraduates
A	Professionals
A	Farmers
A	Other stakeholders (please specify)
A	Not sure
Dynamic Text/Comments	Please specify to whom was this training for.
Instructions/Header
Question	Training 5On which animal species were these trainings focused on? (choose all applicable species)
A	Dairy cattle
A	Beef cattle
A	Swine
A	Poultry
A	Small ruminants (sheep and goat)
A	Honey Bees
A	Pets and companion animals (dogs, cats etc.)
A	Other (please specify)
A	Aquatic (fish or other marine animals)
Dynamic Text/Comments	Please specify the species
Question	(OPTIONAL) If you have any files about past or existing biosecurity related training/projects, then you can upload your files below (max 5 files, 10mb size).
Instructions/Header
Question	If you have any Comments/Suggestions please add these here. <strong>Do not provide any personal information here.
